# Supplementary material for: Unconjugated p-cresol activates macrophage macropinocytosis leading to increased LDL uptake
Source: JCI Insight. 2021 Jun 8;6(11):e144410. doi: 10.1172/jci.insight.144410 (PMC8262368; doi:10.1172/jci.insight.144410)
Supplement: Supplemental Table 1 [file jciinsight-6-144410-s188.xlsx]

## Sheet: apoe.sig.descriptions
KEGG_ID	KEGG_Description	KEGG_ID	KEGG_Pathway	KEGG_ID	LDA_log10	Greater_in	KW_statistic	KW_pvalue
K02404	flagellar biosynthesis protein FlhF	K02404	Cellular Processes;Cell Motility;Bacterial motility proteins	K02404	3.08612	FTX:Sham	2.33746	0.0321246
K06603	flagellar protein FlaG	K06603	Cellular Processes;Cell Motility;Bacterial motility proteins	K06603	3.086	FTX:Sham	2.33744	0.0321246
K03408	purine-binding chemotaxis protein CheW	K03408	Cellular Processes;Cell Motility;Bacterial motility proteins|Cellular Processes;Cell Motility;Bacterial chemotaxis|Environmental Information Processing;Signal Transduction;Two-component system	K03408	4.09179	FTX:Sham	3.50779	0.0455003
K03415	two-component system, chemotaxis family, response regulator CheV	K03415	Cellular Processes;Cell Motility;Bacterial motility proteins|Cellular Processes;Cell Motility;Bacterial chemotaxis|Environmental Information Processing;Signal Transduction;Two-component system	K03415	3.06546	FTX:Sham	2.33277	0.022271
K02396	flagellar hook-associated protein 1 FlgK	K02396	Cellular Processes;Cell Motility;Bacterial motility proteins|Cellular Processes;Cell Motility;Flagellar assembly	K02396	3.58049	FTX:Sham	2.8429	0.022271
K02407	flagellar hook-associated protein 2	K02407	Cellular Processes;Cell Motility;Bacterial motility proteins|Cellular Processes;Cell Motility;Flagellar assembly	K02407	3.08612	FTX:Sham	2.3371	0.0321246
K02397	flagellar hook-associated protein 3 FlgL	K02397	Cellular Processes;Cell Motility;Bacterial motility proteins|Cellular Processes;Cell Motility;Flagellar assembly	K02397	3.08612	FTX:Sham	2.33751	0.0321246
K02398	negative regulator of flagellin synthesis FlgM	K02398	Cellular Processes;Cell Motility;Bacterial motility proteins|Cellular Processes;Cell Motility;Flagellar assembly	K02398	3.086	FTX:Sham	2.3371	0.0321246
K02390	flagellar hook protein FlgE	K02390	Cellular Processes;Cell Motility;Bacterial motility proteins|Cellular Processes;Cell Motility;Flagellar assembly	K02390	3.08368	FTX:Sham	2.36824	0.022271
K04562	flagellar biosynthesis protein FlhG	K04562	Cellular Processes;Cell Motility;Flagellar assembly	K04562	3.08606	FTX:Sham	2.33724	0.0321246
K10108	maltose/maltodextrin transport system substrate-binding protein	K10108	Environmental Information Processing;Membrane Transport;ABC transporters|Cellular Processes;Cell Motility;Bacterial chemotaxis|Environmental Information Processing;Membrane Transport;Transporters	K10108	3.71847	FTX:Sham	3.11153	0.0321246
K02020	molybdate transport system substrate-binding protein	K02020	Environmental Information Processing;Membrane Transport;ABC transporters|Environmental Information Processing;Membrane Transport;Transporters	K02020	4.05428	FTX:Sham	3.47746	0.0455003
K09691	lipopolysaccharide transport system ATP-binding protein	K09691	Environmental Information Processing;Membrane Transport;ABC transporters|Environmental Information Processing;Membrane Transport;Transporters	K09691	4.03984	FTX:Sham	3.48083	0.0455003
K02011	iron(III) transport system permease protein	K02011	Environmental Information Processing;Membrane Transport;ABC transporters|Environmental Information Processing;Membrane Transport;Transporters	K02011	3.90762	FTX:Sham	3.48775	0.022271
K02047	sulfate transport system permease protein	K02047	Environmental Information Processing;Membrane Transport;ABC transporters|Environmental Information Processing;Membrane Transport;Transporters	K02047	3.70246	FTX:Sham	3.41849	0.0151584
K02046	sulfate transport system permease protein	K02046	Environmental Information Processing;Membrane Transport;ABC transporters|Environmental Information Processing;Membrane Transport;Transporters	K02046	3.70246	FTX:Sham	3.41849	0.0151584
K02048	sulfate transport system substrate-binding protein	K02048	Environmental Information Processing;Membrane Transport;ABC transporters|Environmental Information Processing;Membrane Transport;Transporters	K02048	3.70246	FTX:Sham	3.41849	0.0151584
K02017	molybdate transport system ATP-binding protein [EC:3.6.3.29]	K02017	Environmental Information Processing;Membrane Transport;ABC transporters|Environmental Information Processing;Membrane Transport;Transporters	K02017	3.62459	FTX:Sham	3.38092	0.0151584
K10110	maltose/maltodextrin transport system permease protein	K10110	Environmental Information Processing;Membrane Transport;ABC transporters|Environmental Information Processing;Membrane Transport;Transporters	K10110	3.43444	FTX:Sham	2.91252	0.0151584
K10109	maltose/maltodextrin transport system permease protein	K10109	Environmental Information Processing;Membrane Transport;ABC transporters|Environmental Information Processing;Membrane Transport;Transporters	K10109	3.43444	FTX:Sham	2.91252	0.0151584
K11710	manganese/zinc/iron transport system ATP- binding protein	K11710	Environmental Information Processing;Membrane Transport;ABC transporters|Environmental Information Processing;Membrane Transport;Transporters	K11710	2.98378	FTX:Sham	2.30866	0.0321246
K11707	manganese/zinc/iron transport system substrate-binding protein	K11707	Environmental Information Processing;Membrane Transport;ABC transporters|Environmental Information Processing;Membrane Transport;Transporters	K11707	2.98378	FTX:Sham	2.30866	0.0321246
K11708	manganese/zinc/iron transport system permease protein	K11708	Environmental Information Processing;Membrane Transport;ABC transporters|Environmental Information Processing;Membrane Transport;Transporters	K11708	2.98378	FTX:Sham	2.30866	0.0321246
K11709	manganese/zinc/iron transport system permease protein	K11709	Environmental Information Processing;Membrane Transport;ABC transporters|Environmental Information Processing;Membrane Transport;Transporters	K11709	2.98378	FTX:Sham	2.30866	0.0321246
K10560	rhamnose transport system permease protein	K10560	Environmental Information Processing;Membrane Transport;ABC transporters|Environmental Information Processing;Membrane Transport;Transporters	K10560	2.69138	FTX:Sham	2.1584	0.0455003
K10561	rhamnose transport system permease protein	K10561	Environmental Information Processing;Membrane Transport;ABC transporters|Environmental Information Processing;Membrane Transport;Transporters	K10561	2.69138	FTX:Sham	2.1584	0.0455003
K02770	PTS system, fructose-specific IIC component	K02770	Environmental Information Processing;Membrane Transport;Phosphotransferase system (PTS)|Environmental Information Processing;Membrane Transport;Transporters|Metabolism;Carbohydrate Metabolism;Fructose and mannose metabolism	K02770	4.2235	FTX:Sham	3.57105	0.022271
K02774	PTS system, galactitol-specific IIB component [EC:2.7.1.69]	K02774	Environmental Information Processing;Membrane Transport;Phosphotransferase system (PTS)|Environmental Information Processing;Membrane Transport;Transporters|Metabolism;Carbohydrate Metabolism;Galactose metabolism	K02774	3.72827	FTX:Sham	3.06349	0.0455003
K02773	PTS system, galactitol-specific IIA component [EC:2.7.1.69]	K02773	Environmental Information Processing;Membrane Transport;Phosphotransferase system (PTS)|Environmental Information Processing;Membrane Transport;Transporters|Metabolism;Carbohydrate Metabolism;Galactose metabolism	K02773	3.65029	FTX:Sham	2.96294	0.0321246
K02669	twitching motility protein PilT	K02669	Environmental Information Processing;Membrane Transport;Secretion system|Cellular Processes;Cell Motility;Bacterial motility proteins	K02669	4.3611	FTX:Sham	4.01216	0.0151584
K02653	type IV pilus assembly protein PilC	K02653	Environmental Information Processing;Membrane Transport;Secretion system|Cellular Processes;Cell Motility;Bacterial motility proteins	K02653	4.35758	FTX:Sham	3.89921	0.022271
K02283	pilus assembly protein CpaF	K02283	Environmental Information Processing;Membrane Transport;Secretion system|Cellular Processes;Cell Motility;Bacterial motility proteins	K02283	4.15187	FTX:Sham	3.10889	0.0151584
K02418	flagellar protein FliO/FliZ	K02418	Environmental Information Processing;Membrane Transport;Secretion system|Cellular Processes;Cell Motility;Bacterial motility proteins|Cellular Processes;Cell Motility;Flagellar assembly	K02418	3.086	FTX:Sham	2.33725	0.0321246
K02421	flagellar biosynthetic protein FliR	K02421	Environmental Information Processing;Membrane Transport;Secretion system|Cellular Processes;Cell Motility;Bacterial motility proteins|Cellular Processes;Cell Motility;Flagellar assembly	K02421	3.01284	FTX:Sham	2.32257	0.022271
K02401	flagellar biosynthetic protein FlhB	K02401	Environmental Information Processing;Membrane Transport;Secretion system|Cellular Processes;Cell Motility;Bacterial motility proteins|Cellular Processes;Cell Motility;Flagellar assembly	K02401	3.01284	FTX:Sham	2.32257	0.022271
K02456	general secretion pathway protein G	K02456	Environmental Information Processing;Membrane Transport;Secretion system|Environmental Information Processing;Membrane Transport;Bacterial secretion system	K02456	3.92301	FTX:Sham	3.68024	0.0122992
K06147	ATP-binding cassette, subfamily B, bacterial	K06147	Environmental Information Processing;Membrane Transport;Transporters	K06147	5.28725	FTX:Sham	4.16447	0.0455003
K02058	simple sugar transport system substrate-binding protein	K02058	Environmental Information Processing;Membrane Transport;Transporters	K02058	3.99964	FTX:Sham	3.40724	0.0455003
K08223	MFS transporter, FSR family, fosmidomycin resistance protein	K08223	Environmental Information Processing;Membrane Transport;Transporters	K08223	3.80063	FTX:Sham	3.42091	0.0455003
K02023	multiple sugar transport system ATP-binding protein	K02023	Environmental Information Processing;Membrane Transport;Transporters	K02023	3.4666	FTX:Sham	2.83138	0.0455003
K02069	putative ABC transport system permease protein	K02069	Environmental Information Processing;Membrane Transport;Transporters	K02069	2.96453	FTX:NPX	2.56635	0.0455003
K02068	putative ABC transport system ATP-binding protein	K02068	Environmental Information Processing;Membrane Transport;Transporters	K02068	2.96453	FTX:NPX	2.56635	0.0455003
K07665	two-component system, OmpR family, copper resistance phosphate regulon response regulator CusR	K07665	Environmental Information Processing;Signal Transduction;Two-component system	K07665	3.85617	FTX:Sham	3.51958	0.00664189
K04751	nitrogen regulatory protein P-II 1	K04751	Environmental Information Processing;Signal Transduction;Two-component system	K04751	3.78916	FTX:Sham	3.43349	0.010128
K02479	two-component system, NarL family, response regulator	K02479	Environmental Information Processing;Signal Transduction;Two-component system	K02479	3.62454	FTX:Sham	3.38097	0.0151584
K07814	putative two-component system response regulator	K07814	Environmental Information Processing;Signal Transduction;Two-component system	K07814	2.9913	FTX:Sham	2.28341	0.022271
K03772	FKBP-type peptidyl-prolyl cis-trans isomerase FkpA [EC:5.2.1.8]	K03772	Genetic Information Processing;Folding, Sorting and Degradation;Chaperones and folding catalysts	K03772	3.80059	FTX:Sham	3.42087	0.0452038
K03769	peptidyl-prolyl cis-trans isomerase C [EC:5.2.1.8]	K03769	Genetic Information Processing;Folding, Sorting and Degradation;Chaperones and folding catalysts	K03769	3.36336	FTX:Sham	2.86872	0.0151584
K11927	ATP-dependent RNA helicase RhlE [EC:3.6.1.-];ATP-dependent RNA helicase RhlE [EC:3.6.4.13]	K11927	Genetic Information Processing;Folding, Sorting and Degradation;RNA degradation	K11927	4.08822	FTX:Sham	3.42685	0.0455003
K03154	sulfur carrier protein;thiamine biosynthesis ThiS	K03154	Genetic Information Processing;Folding, Sorting and Degradation;Sulfur relay system	K03154	3.89941	FTX:Sham	3.40577	0.0455003
K03608	cell division topological specificity factor	K03608	Genetic Information Processing;Replication and Repair;Chromosome	K03608	3.42768	FTX:Sham	2.81343	0.0455003
K03574	7,8-dihydro-8-oxoguanine triphosphatase [EC:3.6.1.-]	K03574	Genetic Information Processing;Replication and Repair;DNA repair and recombination proteins	K03574	4.47643	FTX:Sham	3.85443	0.0455003
K03724	ATP-dependent helicase Lhr and Lhr-like helicase [EC:3.6.1.-];ATP-dependent helicase Lhr and Lhr-like helicase [EC:3.6.4.-]	K03724	Genetic Information Processing;Replication and Repair;DNA repair and recombination proteins	K03724	3.71029	FTX:Sham	3.41287	0.0122992
K02347	DNA polymerase (family X)	K02347	Genetic Information Processing;Replication and Repair;DNA repair and recombination proteins	K02347	3.62454	FTX:Sham	3.38095	0.0151584
K00375	GntR family transcriptional regulator / MocR family aminotransferase	K00375	Genetic Information Processing;Transcription;Transcription factors	K00375	4.23419	FTX:Sham	3.58382	0.0321246
K02081	DeoR family transcriptional regulator, aga operon transcriptional repressor	K02081	Genetic Information Processing;Transcription;Transcription factors	K02081	3.80146	FTX:Sham	3.42239	0.0452038
K04761	LysR family transcriptional regulator, hydrogen peroxide-inducible genes activator	K04761	Genetic Information Processing;Transcription;Transcription factors	K04761	3.80066	FTX:Sham	3.42087	0.0455003
K02019	molybdate transport system regulatory protein	K02019	Genetic Information Processing;Transcription;Transcription factors	K02019	3.78028	FTX:Sham	3.42792	0.010128
K03488	beta-glucoside operon transcriptional antiterminator	K03488	Genetic Information Processing;Transcription;Transcription factors	K03488	3.66823	FTX:Sham	2.9975	0.010128
K03604	LacI family transcriptional regulator, purine nucleotide synthesis repressor	K03604	Genetic Information Processing;Transcription;Transcription factors	K03604	2.98863	FTX:Sham	2.28067	0.0455003
K01139	guanosine-3',5'-bis(diphosphate) 3'-pyrophosphohydrolase [EC:3.1.7.2]	K01139	Genetic Information Processing;Translation;Ribosome Biogenesis|Metabolism;Nucleotide Metabolism;Purine metabolism	K01139	3.13561	FTX:Sham	2.58074	0.0455003
K04565	Cu/Zn superoxide dismutase [EC:1.15.1.1]	K04565	Human Diseases;Neurodegenerative Diseases;Prion diseases|Human Diseases;Neurodegenerative Diseases;Huntington's disease|Cellular Processes;Transport and Catabolism;Peroxisome|Human Diseases;Neurodegenerative Diseases;Amyotrophic lateral sclerosis (ALS)	K04565	3.13391	FTX:Sham	2.69315	0.022271
K10907	aminotransferase [EC:2.6.1.-]	K10907	Metabolism;Amino Acid Metabolism;Amino acid related enzymes	K10907	4.3294	FTX:Sham	3.54773	0.0455003
K00839	aminotransferase [EC:2.6.1.-]	K00839	Metabolism;Amino Acid Metabolism;Amino acid related enzymes	K00839	3.70471	FTX:Sham	3.4143	0.0151584
K01845	glutamate-1-semialdehyde 2,1-aminomutase [EC:5.4.3.8]	K01845	Metabolism;Amino Acid Metabolism;Amino acid related enzymes|Metabolism;Metabolism of Cofactors and Vitamins;Porphyrin and chlorophyll metabolism	K01845	3.84266	FTX:Sham	3.33043	0.0455003
K12251	N-carbamoylputrescine amidase [EC:3.5.1.53]	K12251	Metabolism;Amino Acid Metabolism;Arginine and proline metabolism	K12251	3.71409	FTX:Sham	3.41499	0.0151584
K10795	D-proline reductase (dithiol) PrdD [EC:1.21.4.1]	K10795	Metabolism;Amino Acid Metabolism;Arginine and proline metabolism	K10795	2.9386	FTX:Sham	2.56883	0.0321246
K00772	5'-methylthioadenosine phosphorylase [EC:2.4.2.28]	K00772	Metabolism;Amino Acid Metabolism;Cysteine and methionine metabolism	K00772	3.62457	FTX:Sham	3.38097	0.0151584
K01739	cystathionine gamma-synthase [EC:2.5.1.48]	K01739	Metabolism;Amino Acid Metabolism;Cysteine and methionine metabolism|Metabolism;Energy Metabolism;Sulfur metabolism|Metabolism;Metabolism of Other Amino Acids;Selenocompound metabolism	K01739	3.63879	FTX:Sham	3.38319	0.022271
K01754	threonine dehydratase [EC:4.3.1.19]	K01754	Metabolism;Amino Acid Metabolism;Glycine, serine and threonine metabolism|Metabolism;Amino Acid Metabolism;Valine, leucine and isoleucine biosynthesis	K01754	4.28906	FTX:Sham	3.47257	0.0321246
K04486	histidinol-phosphatase (PHP family) [EC:3.1.3.15]	K04486	Metabolism;Amino Acid Metabolism;Histidine metabolism	K04486	4.43196	FTX:Sham	3.77864	0.0321246
K01693	imidazoleglycerol-phosphate dehydratase [EC:4.2.1.19]	K01693	Metabolism;Amino Acid Metabolism;Histidine metabolism	K01693	4.20515	FTX:Sham	3.44757	0.0321246
K10206	LL-diaminopimelate aminotransferase [EC:2.6.1.83]	K10206	Metabolism;Amino Acid Metabolism;Lysine biosynthesis|Metabolism;Amino Acid Metabolism;Amino acid related enzymes	K10206	4.21285	FTX:Sham	3.46896	0.022271
K01843	lysine 2,3-aminomutase [EC:5.4.3.2]	K01843	Metabolism;Amino Acid Metabolism;Lysine degradation	K01843	3.80944	FTX:Sham	3.41943	0.0455003
K10797	2-enoate reductase [EC:1.3.1.31]	K10797	Metabolism;Amino Acid Metabolism;Phenylalanine metabolism	K10797	3.21669	FTX:Sham	2.54412	0.010128
K14170	chorismate mutase / prephenate dehydratase [EC:5.4.99.5 4.2.1.51]	K14170	Metabolism;Amino Acid Metabolism;Phenylalanine, tyrosine and tryptophan biosynthesis	K14170	4.51299	FTX:Sham	3.80207	0.0455003
K01626	3-deoxy-7-phosphoheptulonate synthase [EC:2.5.1.54]	K01626	Metabolism;Amino Acid Metabolism;Phenylalanine, tyrosine and tryptophan biosynthesis	K01626	4.16023	FTX:Sham	3.70712	0.0455003
K03856	3-deoxy-7-phosphoheptulonate synthase [EC:2.5.1.54]	K03856	Metabolism;Amino Acid Metabolism;Phenylalanine, tyrosine and tryptophan biosynthesis	K03856	4.13269	FTX:Sham	3.08332	0.0455003
K13497	anthranilate synthase/phosphoribosyltransferase [EC:4.1.3.27 2.4.2.18]	K13497	Metabolism;Amino Acid Metabolism;Phenylalanine, tyrosine and tryptophan biosynthesis	K13497	3.70249	FTX:Sham	3.41892	0.0151584
K01787	N-acylglucosamine 2-epimerase [EC:5.1.3.8]	K01787	Metabolism;Carbohydrate Metabolism;Amino sugar and nucleotide sugar metabolism	K01787	3.89788	FTX:Sham	3.43503	0.0321246
K01709	CDP-glucose 4,6-dehydratase [EC:4.2.1.45]	K01709	Metabolism;Carbohydrate Metabolism;Amino sugar and nucleotide sugar metabolism	K01709	3.71078	FTX:Sham	3.40972	0.022271
K00983	N-acylneuraminate cytidylyltransferase [EC:2.7.7.43]	K00983	Metabolism;Carbohydrate Metabolism;Amino sugar and nucleotide sugar metabolism	K00983	3.06477	FTX:Sham	2.33136	0.022271
K12452	CDP-6-deoxy-D-xylo-4-hexulose-3-dehydrase	K12452	Metabolism;Carbohydrate Metabolism;Amino sugar and nucleotide sugar metabolism	K12452	2.98393	FTX:Sham	2.30905	0.0321246
K02804	PTS system, N-acetylglucosamine-specific IIC component	K02804	Metabolism;Carbohydrate Metabolism;Amino sugar and nucleotide sugar metabolism|Environmental Information Processing;Membrane Transport;Phosphotransferase system (PTS)|Environmental Information Processing;Membrane Transport;Transporters	K02804	3.33085	FTX:Sham	2.86219	0.010128
K02779	PTS system, glucose-specific IIC component	K02779	Metabolism;Carbohydrate Metabolism;Amino sugar and nucleotide sugar metabolism|Environmental Information Processing;Membrane Transport;Phosphotransferase system (PTS)|Metabolism;Carbohydrate Metabolism;Glycolysis / Gluconeogenesis|Environmental Information Processing;Membrane Transport;Transporters	K02779	3.66893	FTX:Sham	3.37562	0.0455003
K00966	mannose-1-phosphate guanylyltransferase [EC:2.7.7.13]	K00966	Metabolism;Carbohydrate Metabolism;Amino sugar and nucleotide sugar metabolism|Metabolism;Carbohydrate Metabolism;Fructose and mannose metabolism	K00966	3.62463	FTX:Sham	3.38096	0.0121796
K00978	glucose-1-phosphate cytidylyltransferase [EC:2.7.7.33]	K00978	Metabolism;Carbohydrate Metabolism;Amino sugar and nucleotide sugar metabolism|Metabolism;Carbohydrate Metabolism;Starch and sucrose metabolism	K00978	3.71078	FTX:Sham	3.40972	0.022271
K03077	L-ribulose-5-phosphate 4-epimerase [EC:5.1.3.4]	K03077	Metabolism;Carbohydrate Metabolism;Ascorbate and aldarate metabolism	K03077	3.70247	FTX:Sham	3.41894	0.0151584
K03476	L-ascorbate 6-phosphate lactonase [EC:3.1.1.-]	K03476	Metabolism;Carbohydrate Metabolism;Ascorbate and aldarate metabolism	K03476	3.1364	FTX:Sham	2.58138	0.0455003
K03079	L-ribulose-5-phosphate 3-epimerase [EC:5.1.3.22]	K03079	Metabolism;Carbohydrate Metabolism;Ascorbate and aldarate metabolism	K03079	2.69138	FTX:Sham	2.1584	0.0455003
K00880	L-xylulokinase [EC:2.7.1.53]	K00880	Metabolism;Carbohydrate Metabolism;Ascorbate and aldarate metabolism|Metabolism;Carbohydrate Metabolism;Pentose and glucuronate interconversions	K00880	2.69138	FTX:Sham	2.1584	0.0455003
K10783	trans-2-enoyl-CoA reductase (NAD+) [EC:1.3.1.44]	K10783	Metabolism;Carbohydrate Metabolism;Butanoate metabolism	K10783	3.70243	FTX:Sham	3.41892	0.0151584
K00626	acetyl-CoA C-acetyltransferase [EC:2.3.1.9]	K00626	Metabolism;Carbohydrate Metabolism;Butanoate metabolism|Metabolism;Metabolism of Terpenoids and Polyketides;Terpenoid backbone biosynthesis|Metabolism;Lipid Metabolism;Fatty acid metabolism|Metabolism;Xenobiotics Biodegradation and Metabolism;Benzoate degradation|Metabolism;Carbohydrate Metabolism;Propanoate metabolism|Metabolism;Carbohydrate Metabolism;Glyoxylate and dicarboxylate metabolism|Met…	K00626	4.26146	FTX:Sham	3.56504	0.0455003
K01958	pyruvate carboxylase [EC:6.4.1.1]	K01958	Metabolism;Carbohydrate Metabolism;Citrate cycle (TCA cycle)|Metabolism;Energy Metabolism;Carbon fixation pathways in prokaryotes|Metabolism;Carbohydrate Metabolism;Pyruvate metabolism	K01958	3.81874	FTX:Sham	3.408	0.022271
K00094	galactitol-1-phosphate 5-dehydrogenase [EC:1.1.1.251]	K00094	Metabolism;Carbohydrate Metabolism;Galactose metabolism	K00094	2.68931	FTX:Sham	2.15489	0.0455003
K00918	ADP-specific phosphofructokinase [EC:2.7.1.146];ADP-dependent phosphofructokinase/glucokinase [EC:2.7.1.146 2.7.1.147]	K00918	Metabolism;Carbohydrate Metabolism;Glycolysis / Gluconeogenesis	K00918	2.68931	FTX:Sham	2.15489	0.0455003
K00002	alcohol dehydrogenase (NADP+) [EC:1.1.1.2]	K00002	Metabolism;Carbohydrate Metabolism;Glycolysis / Gluconeogenesis|Metabolism;Xenobiotics Biodegradation and Metabolism;Caprolactam degradation|Metabolism;Lipid Metabolism;Glycerolipid metabolism	K00002	2.68931	FTX:Sham	2.15489	0.0455003
K00104	glycolate oxidase [EC:1.1.3.15]	K00104	Metabolism;Carbohydrate Metabolism;Glyoxylate and dicarboxylate metabolism	K00104	4.02097	FTX:Sham	3.72061	0.0151584
K11473	glycolate oxidase iron-sulfur subunit	K11473	Metabolism;Carbohydrate Metabolism;Glyoxylate and dicarboxylate metabolism	K11473	3.6297	FTX:Sham	3.38425	0.0151584
K00042	2-hydroxy-3-oxopropionate reductase [EC:1.1.1.60]	K00042	Metabolism;Carbohydrate Metabolism;Glyoxylate and dicarboxylate metabolism	K00042	3.23439	FTX:Sham	2.56558	0.0321246
K07246	tartrate dehydrogenase/decarboxylase / D-malate dehydrogenase [EC:1.1.1.93 4.1.1.73 1.1.1.83]	K07246	Metabolism;Carbohydrate Metabolism;Glyoxylate and dicarboxylate metabolism|Metabolism;Carbohydrate Metabolism;Butanoate metabolism	K07246	2.98385	FTX:Sham	2.30818	0.0321246
K00048	lactaldehyde reductase [EC:1.1.1.77]	K00048	Metabolism;Carbohydrate Metabolism;Glyoxylate and dicarboxylate metabolism|Metabolism;Carbohydrate Metabolism;Pyruvate metabolism	K00048	3.49318	FTX:Sham	2.97912	0.00664189
K07248	lactaldehyde dehydrogenase / glycolaldehyde dehydrogenase [EC:1.2.1.22 1.2.1.21]	K07248	Metabolism;Carbohydrate Metabolism;Glyoxylate and dicarboxylate metabolism|Metabolism;Carbohydrate Metabolism;Pyruvate metabolism	K07248	3.12053	FTX:NPX	2.86467	0.0243404
K03335	inosose dehydratase [EC:4.2.1.44]	K03335	Metabolism;Carbohydrate Metabolism;Inositol phosphate metabolism	K03335	3.70244	FTX:Sham	3.4189	0.0151584
K00010	myo-inositol 2-dehydrogenase [EC:1.1.1.18]	K00010	Metabolism;Carbohydrate Metabolism;Inositol phosphate metabolism|Metabolism;Biosynthesis of Other Secondary Metabolites;Streptomycin biosynthesis	K00010	3.78533	FTX:Sham	3.46065	0.0151584
K00853	L-ribulokinase [EC:2.7.1.16]	K00853	Metabolism;Carbohydrate Metabolism;Pentose and glucuronate interconversions	K00853	3.80075	FTX:Sham	3.42108	0.0452038
K03082	hexulose-6-phosphate isomerase [EC:5.-.-.-]	K03082	Metabolism;Carbohydrate Metabolism;Pentose and glucuronate interconversions	K03082	3.70243	FTX:Sham	3.41891	0.0151584
K00041	tagaturonate reductase [EC:1.1.1.58]	K00041	Metabolism;Carbohydrate Metabolism;Pentose and glucuronate interconversions	K00041	2.68975	FTX:Sham	2.15419	0.0455003
K00852	ribokinase [EC:2.7.1.15]	K00852	Metabolism;Carbohydrate Metabolism;Pentose phosphate pathway	K00852	4.369	FTX:Sham	3.78859	0.022271
K02446	fructose-1,6-bisphosphatase II [EC:3.1.3.11]	K02446	Metabolism;Carbohydrate Metabolism;Pentose phosphate pathway|Metabolism;Carbohydrate Metabolism;Glycolysis / Gluconeogenesis|Metabolism;Carbohydrate Metabolism;Fructose and mannose metabolism|Metabolism;Energy Metabolism;Carbon fixation in photosynthetic organisms	K02446	3.64436	FTX:Sham	3.38037	0.0321246
K01902	succinyl-CoA synthetase alpha subunit [EC:6.2.1.5]	K01902	Metabolism;Carbohydrate Metabolism;Propanoate metabolism|Metabolism;Carbohydrate Metabolism;Citrate cycle (TCA cycle)|Metabolism;Energy Metabolism;Carbon fixation pathways in prokaryotes|Metabolism;Carbohydrate Metabolism;C5-Branched dibasic acid metabolism	K01902	3.62519	FTX:Sham	3.38145	0.00813307
K01903	succinyl-CoA synthetase beta subunit [EC:6.2.1.5]	K01903	Metabolism;Carbohydrate Metabolism;Propanoate metabolism|Metabolism;Carbohydrate Metabolism;Citrate cycle (TCA cycle)|Metabolism;Energy Metabolism;Carbon fixation pathways in prokaryotes|Metabolism;Carbohydrate Metabolism;C5-Branched dibasic acid metabolism	K01903	3.62519	FTX:Sham	3.38145	0.00813307
K01895	acetyl-CoA synthetase [EC:6.2.1.1]	K01895	Metabolism;Energy Metabolism;Carbon fixation pathways in prokaryotes|Metabolism;Carbohydrate Metabolism;Propanoate metabolism|Metabolism;Carbohydrate Metabolism;Glycolysis / Gluconeogenesis|Metabolism;Carbohydrate Metabolism;Pyruvate metabolism|Metabolism;Lipid Metabolism;Lipid biosynthesis proteins|Metabolism;Energy Metabolism;Methane metabolism	K01895	4.07014	FTX:Sham	3.45041	0.0321246
K01007	pyruvate, water dikinase [EC:2.7.9.2]	K01007	Metabolism;Energy Metabolism;Carbon fixation pathways in prokaryotes|Metabolism;Carbohydrate Metabolism;Pyruvate metabolism|Metabolism;Energy Metabolism;Methane metabolism	K01007	3.64302	FTX:Sham	3.3856	0.0151584
K00533	ferredoxin hydrogenase large subunit [EC:1.12.7.2]	K00533	Metabolism;Energy Metabolism;Methane metabolism	K00533	3.28221	FTX:Sham	2.64628	0.0380533
K00284	glutamate synthase (ferredoxin) [EC:1.4.7.1]	K00284	Metabolism;Energy Metabolism;Nitrogen metabolism	K00284	3.95829	FTX:Sham	3.08527	0.0455003
K00366	ferredoxin-nitrite reductase [EC:1.7.7.1]	K00366	Metabolism;Energy Metabolism;Nitrogen metabolism	K00366	3.79424	FTX:Sham	3.49029	0.0122992
K01673	carbonic anhydrase [EC:4.2.1.1]	K01673	Metabolism;Energy Metabolism;Nitrogen metabolism	K01673	3.72332	FTX:Sham	3.42388	0.0151584
K00336	NADH-quinone oxidoreductase subunit G [EC:1.6.5.3];NADH dehydrogenase I subunit G [EC:1.6.5.3]	K00336	Metabolism;Energy Metabolism;Oxidative phosphorylation	K00336	4.2291	FTX:Sham	3.4963	0.0321246
K00332	NADH-quinone oxidoreductase subunit C [EC:1.6.5.3];NADH dehydrogenase I subunit C [EC:1.6.5.3]	K00332	Metabolism;Energy Metabolism;Oxidative phosphorylation	K00332	3.62456	FTX:Sham	3.38094	0.0151584
K00333	NADH dehydrogenase I subunit D [EC:1.6.5.3];NADH-quinone oxidoreductase subunit D [EC:1.6.5.3]	K00333	Metabolism;Energy Metabolism;Oxidative phosphorylation	K00333	3.62456	FTX:Sham	3.38094	0.0151584
K00956	sulfate adenylyltransferase subunit 1 [EC:2.7.7.4]	K00956	Metabolism;Energy Metabolism;Sulfur metabolism|Metabolism;Metabolism of Other Amino Acids;Selenocompound metabolism|Metabolism;Nucleotide Metabolism;Purine metabolism	K00956	3.70253	FTX:Sham	3.41854	0.0150193
K00957	sulfate adenylyltransferase subunit 2 [EC:2.7.7.4]	K00957	Metabolism;Energy Metabolism;Sulfur metabolism|Metabolism;Metabolism of Other Amino Acids;Selenocompound metabolism|Metabolism;Nucleotide Metabolism;Purine metabolism	K00957	3.70253	FTX:Sham	3.41853	0.0151584
K01372	bleomycin hydrolase [EC:3.4.22.40]	K01372	Metabolism;Enzyme Families;Peptidases	K01372	4.28122	FTX:NPX	3.50125	0.0321246
K06402	stage IV sporulation protein FB [EC:3.4.24.-]	K06402	Metabolism;Enzyme Families;Peptidases	K06402	3.74459	FTX:Sham	3.41763	0.0321246
K01295	glutamate carboxypeptidase [EC:3.4.17.11]	K01295	Metabolism;Enzyme Families;Peptidases	K01295	3.72538	FTX:Sham	3.41293	0.0321246
K01299	carboxypeptidase Taq [EC:3.4.17.19]	K01299	Metabolism;Enzyme Families;Peptidases	K01299	3.717	FTX:Sham	3.4114	0.0151584
K01304	pyroglutamyl-peptidase [EC:3.4.19.3]	K01304	Metabolism;Enzyme Families;Peptidases	K01304	3.25959	FTX:Sham	2.68663	0.0455003
K01356	repressor LexA [EC:3.4.21.88]	K01356	Metabolism;Enzyme Families;Peptidases|Genetic Information Processing;Replication and Repair;DNA repair and recombination proteins	K01356	4.27065	FTX:Sham	3.52623	0.0455003
K01953	asparagine synthase (glutamine-hydrolysing) [EC:6.3.5.4]	K01953	Metabolism;Enzyme Families;Peptidases|Metabolism;Amino Acid Metabolism;Alanine, aspartate and glutamate metabolism|Metabolism;Energy Metabolism;Nitrogen metabolism	K01953	4.45324	FTX:Sham	3.81834	0.022271
K11527	two-component system, unclassified family, sensor histidine kinase and response regulator [EC:2.7.13.3]	K11527	Metabolism;Enzyme Families;Protein kinases|Environmental Information Processing;Signal Transduction;Two-component system	K11527	3.80063	FTX:Sham	3.42094	0.0455003
K12992	rhamnosyltransferase [EC:2.4.1.-]	K12992	Metabolism;Glycan Biosynthesis and Metabolism;Glycosyltransferases|Metabolism;Glycan Biosynthesis and Metabolism;Lipopolysaccharide biosynthesis proteins	K12992	3.86064	FTX:Sham	3.43733	0.0321246
K05367	penicillin-binding protein 1C [EC:2.4.1.-]	K05367	Metabolism;Glycan Biosynthesis and Metabolism;Glycosyltransferases|Metabolism;Glycan Biosynthesis and Metabolism;Peptidoglycan biosynthesis	K05367	3.80064	FTX:Sham	3.42087	0.0452038
K00208	enoyl-[acyl-carrier protein] reductase I [EC:1.3.1.9]	K00208	Metabolism;Lipid Metabolism;Fatty acid biosynthesis|Metabolism;Lipid Metabolism;Lipid biosynthesis proteins	K00208	4.2767	FTX:NPX	3.54393	0.0321246
K05879	dihydroxyacetone kinase, C-terminal domain [EC:2.7.1.-]	K05879	Metabolism;Lipid Metabolism;Glycerolipid metabolism	K05879	4.01723	FTX:Sham	3.45585	0.0455003
K05878	dihydroxyacetone kinase, N-terminal domain [EC:2.7.1.-]	K05878	Metabolism;Lipid Metabolism;Glycerolipid metabolism	K05878	4.01713	FTX:Sham	3.45565	0.0455003
K01046	triacylglycerol lipase [EC:3.1.1.3]	K01046	Metabolism;Lipid Metabolism;Glycerolipid metabolism	K01046	3.65757	FTX:Sham	3.38119	0.0321246
K13919	propanediol dehydratase medium subunit [EC:4.2.1.28]	K13919	Metabolism;Lipid Metabolism;Glycerolipid metabolism	K13919	2.68931	FTX:Sham	2.15489	0.0455003
K06120	glycerol dehydratase large subunit [EC:4.2.1.30]	K06120	Metabolism;Lipid Metabolism;Glycerolipid metabolism	K06120	2.68931	FTX:Sham	2.15489	0.0455003
K13920	propanediol dehydratase small subunit [EC:4.2.1.28]	K13920	Metabolism;Lipid Metabolism;Glycerolipid metabolism	K13920	2.68931	FTX:Sham	2.15489	0.0455003
K01698	porphobilinogen synthase [EC:4.2.1.24]	K01698	Metabolism;Metabolism of Cofactors and Vitamins;Porphyrin and chlorophyll metabolism	K01698	3.84266	FTX:Sham	3.33044	0.0455003
K02492	glutamyl-tRNA reductase [EC:1.2.1.70]	K02492	Metabolism;Metabolism of Cofactors and Vitamins;Porphyrin and chlorophyll metabolism	K02492	3.83799	FTX:Sham	3.32579	0.0455003
K03688	ubiquinone biosynthesis protein	K03688	Metabolism;Metabolism of Cofactors and Vitamins;Ubiquinone and other terpenoid-quinone biosynthesis	K03688	3.8559	FTX:Sham	3.46191	0.0455003
K05350	beta-glucosidase [EC:3.2.1.21]	K05350	Metabolism;Metabolism of Other Amino Acids;Cyanoamino acid metabolism|Metabolism;Carbohydrate Metabolism;Starch and sucrose metabolism|Metabolism;Biosynthesis of Other Secondary Metabolites;Phenylpropanoid biosynthesis	K05350	3.23414	FTX:Sham	2.72363	0.0151584
K01129	dGTPase [EC:3.1.5.1]	K01129	Metabolism;Nucleotide Metabolism;Purine metabolism	K01129	4.23569	FTX:Sham	3.47968	0.022271
K00087	xanthine dehydrogenase molybdenum-binding subunit [EC:1.17.1.4]	K00087	Metabolism;Nucleotide Metabolism;Purine metabolism	K00087	3.24871	FTX:Sham	2.57098	0.0321246
K00904	deoxyguanosine kinase [EC:2.7.1.113]	K00904	Metabolism;Nucleotide Metabolism;Purine metabolism	K00904	3.18258	FTX:NPX	2.81333	0.0455003
K01488	adenosine deaminase [EC:3.5.4.4]	K01488	Metabolism;Nucleotide Metabolism;Purine metabolism|Human Diseases;Immune System Diseases;Primary immunodeficiency	K01488	3.13704	FTX:Sham	2.69623	0.022271
K01066	esterase / lipase [EC:3.1.1.-]	K01066	Metabolism;Xenobiotics Biodegradation and Metabolism;Bisphenol degradation|Metabolism;Xenobiotics Biodegradation and Metabolism;Aminobenzoate degradation|Metabolism;Biosynthesis of Other Secondary Metabolites;Tropane, piperidine and pyridine alkaloid biosynthesis	K01066	3.87169	FTX:Sham	3.45703	0.0455003
K13954	alcohol dehydrogenase [EC:1.1.1.1]	K13954	Metabolism;Xenobiotics Biodegradation and Metabolism;Chloroalkane and chloroalkene degradation|Metabolism;Carbohydrate Metabolism;Glycolysis / Gluconeogenesis|Metabolism;Lipid Metabolism;Fatty acid metabolism|Metabolism;Xenobiotics Biodegradation and Metabolism;Naphthalene degradation|Metabolism;Amino Acid Metabolism;Tyrosine metabolism	K13954	3.6248	FTX:Sham	3.38114	0.0151584
K03927	carboxylesterase type B [EC:3.1.1.1]	K03927	Metabolism;Xenobiotics Biodegradation and Metabolism;Drug metabolism - other enzymes	K03927	3.63886	FTX:Sham	2.9525	0.00664189
K06196	cytochrome c-type biogenesis protein	K06196	Unclassified;Cellular Processes and Signaling;Electron transfer carriers	K06196	3.45022	FTX:Sham	2.76008	0.0321246
K01138	uncharacterized sulfatase [EC:3.1.6.-]	K01138	Unclassified;Cellular Processes and Signaling;Inorganic ion transport and metabolism	K01138	4.13502	FTX:Sham	3.83584	0.0455003
K07230	None	K07230	Unclassified;Cellular Processes and Signaling;Inorganic ion transport and metabolism	K07230	2.9864	FTX:Sham	2.31368	0.0321246
K01286	D-alanyl-D-alanine carboxypeptidase [EC:3.4.16.4]	K01286	Unclassified;Cellular Processes and Signaling;Membrane and intracellular structural molecules	K01286	4.00589	FTX:Sham	3.44665	0.0455003
K03328	polysaccharide transporter, PST family	K03328	Unclassified;Cellular Processes and Signaling;Other ion-coupled transporters	K03328	4.28088	FTX:NPX	3.54887	0.0321246
K11741	quaternary ammonium compound-resistance protein SugE	K11741	Unclassified;Cellular Processes and Signaling;Other ion-coupled transporters	K11741	3.80424	FTX:Sham	3.42414	0.0455003
K03303	lactate transporter, LctP family	K03303	Unclassified;Cellular Processes and Signaling;Other ion-coupled transporters	K03303	3.78829	FTX:Sham	3.47728	0.0151584
K03299	gluconate:H+ symporter, GntP family	K03299	Unclassified;Cellular Processes and Signaling;Other ion-coupled transporters	K03299	3.66809	FTX:Sham	3.40313	0.0321246
K05020	glycine betaine transporter	K05020	Unclassified;Cellular Processes and Signaling;Other ion-coupled transporters	K05020	2.96965	FTX:Sham	2.57574	0.0455003
K04758	ferrous iron transport protein A	K04758	Unclassified;Cellular Processes and Signaling;Other transporters	K04758	4.60688	FTX:Sham	3.73382	0.0321246
K06213	magnesium transporter	K06213	Unclassified;Cellular Processes and Signaling;Other transporters	K06213	4.21741	FTX:Sham	3.62282	0.0455003
K03811	nicotinamide mononucleotide transporter	K03811	Unclassified;Cellular Processes and Signaling;Other transporters	K03811	3.84091	FTX:Sham	3.4381	0.0455003
K07243	high-affinity iron transporter	K07243	Unclassified;Cellular Processes and Signaling;Other transporters	K07243	3.71026	FTX:Sham	3.41286	0.0151584
K06200	carbon starvation protein	K06200	Unclassified;Cellular Processes and Signaling;Signal transduction mechanisms	K06200	3.99355	FTX:Sham	3.48442	0.0455003
K07175	PhoH-like ATPase	K07175	Unclassified;Cellular Processes and Signaling;Signal transduction mechanisms	K07175	3.68879	FTX:Sham	3.41036	0.010128
K06320	spore maturation protein CgeB	K06320	Unclassified;Cellular Processes and Signaling;Sporulation	K06320	3.28477	FTX:Sham	2.6083	0.0321246
K06331	spore coat protein I	K06331	Unclassified;Cellular Processes and Signaling;Sporulation	K06331	2.83272	FTX:Sham	2.18364	0.010128
K04087	membrane protease subunit HflC [EC:3.4.-.-]	K04087	Unclassified;Genetic Information Processing;Protein folding and associated processing	K04087	3.70979	FTX:Sham	3.41194	0.0151584
K04088	membrane protease subunit HflK [EC:3.4.-.-]	K04088	Unclassified;Genetic Information Processing;Protein folding and associated processing	K04088	3.70979	FTX:Sham	3.41194	0.0151584
K07484	transposase	K07484	Unclassified;Genetic Information Processing;Replication, recombination and repair proteins	K07484	4.22339	FTX:Sham	3.98109	0.0122992
K07497	putative transposase	K07497	Unclassified;Genetic Information Processing;Replication, recombination and repair proteins	K07497	3.99576	FTX:Sham	3.71991	0.0151584
K07464	putative RecB family exonuclease	K07464	Unclassified;Genetic Information Processing;Replication, recombination and repair proteins	K07464	3.71692	FTX:Sham	3.08413	0.0151584
K00986	RNA-directed DNA polymerase [EC:2.7.7.49]	K00986	Unclassified;Genetic Information Processing;Replication, recombination and repair proteins	K00986	3.30811	FTX:NPX	3.00929	0.022271
K07576	metallo-beta-lactamase family protein	K07576	Unclassified;Genetic Information Processing;Translation proteins	K07576	4.17965	FTX:Sham	3.52889	0.0455003
K07559	putative RNA 2'-phosphotransferase [EC:2.7.1.-]	K07559	Unclassified;Genetic Information Processing;Translation proteins	K07559	3.72563	FTX:Sham	3.41272	0.0321246
K00676	ribosomal-protein-alanine N-acetyltransferase [EC:2.3.1.128]	K00676	Unclassified;Genetic Information Processing;Translation proteins	K00676	3.55662	FTX:Sham	2.76983	0.0150193
K08234	glyoxylase I family protein	K08234	Unclassified;Metabolism;Amino acid metabolism	K08234	3.32186	FTX:NPX	2.99461	0.0321246
K01751	diaminopropionate ammonia-lyase [EC:4.3.1.15]	K01751	Unclassified;Metabolism;Amino acid metabolism	K01751	3.24009	FTX:Sham	2.53429	0.0455003
K02566	NagD protein	K02566	Unclassified;Metabolism;Carbohydrate metabolism	K02566	3.80059	FTX:Sham	3.42089	0.0452038
K10709	protein FrlC	K10709	Unclassified;Metabolism;Carbohydrate metabolism	K10709	3.48862	FTX:Sham	2.87344	0.010128
K08314	fructose-6-phosphate aldolase 2 [EC:4.1.2.-]	K08314	Unclassified;Metabolism;Carbohydrate metabolism	K08314	2.68931	FTX:Sham	2.15489	0.0455003
K12700	non-specific riboncleoside hydrolase [EC:3.2.-.-]	K12700	Unclassified;Metabolism;Nucleotide metabolism	K12700	2.68931	FTX:Sham	2.15489	0.0455003
K01185	lysozyme [EC:3.2.1.17]	K01185	Unclassified;Metabolism;Others	K01185	4.33315	FTX:NPX	3.67306	0.0151584
K10670	glycine reductase [EC:1.21.4.2]	K10670	Unclassified;Metabolism;Others	K10670	4.05165	FTX:Sham	3.55599	0.0455003
K07313	serine/threonine protein phosphatase 1 [EC:3.1.3.16]	K07313	Unclassified;Metabolism;Others	K07313	3.7205	FTX:Sham	3.40546	0.0321246
K01795	None	K01795	Unclassified;Metabolism;Others	K01795	3.70252	FTX:Sham	3.41891	0.0151584
K00433	chloride peroxidase [EC:1.11.1.10]	K00433	Unclassified;Metabolism;Others	K00433	3.63914	FTX:Sham	3.37964	0.0380533
K01175	None	K01175	Unclassified;Metabolism;Others	K01175	3.63801	FTX:Sham	3.38205	0.0321246
K10677	inulin fructotransferase (DFA-I-forming) [EC:4.2.2.17]	K10677	Unclassified;Metabolism;Others	K10677	3.11893	FTX:NPX	2.86201	0.0425028
K01224	arabinogalactan endo-1,4-beta-galactosidase [EC:3.2.1.89]	K01224	Unclassified;Metabolism;Others	K01224	2.98385	FTX:Sham	2.30851	0.0321246
K05810	conserved hypothetical protein	K05810	Unclassified;Poorly Characterized;Function unknown	K05810	4.1913	FTX:Sham	3.51058	0.0455003
K01163	hypothetical protein	K01163	Unclassified;Poorly Characterized;Function unknown	K01163	3.90337	FTX:Sham	3.03405	0.0321246
K09928	hypothetical protein	K09928	Unclassified;Poorly Characterized;Function unknown	K09928	3.62454	FTX:Sham	3.38094	0.0151584
K09151	hypothetical protein	K09151	Unclassified;Poorly Characterized;Function unknown	K09151	3.62454	FTX:Sham	3.38094	0.0151584
K09155	hypothetical protein	K09155	Unclassified;Poorly Characterized;Function unknown	K09155	3.26273	FTX:Sham	2.4778	0.022271
K09704	hypothetical protein	K09704	Unclassified;Poorly Characterized;Function unknown	K09704	3.13358	FTX:NPX	2.86874	0.0150193
K09770	hypothetical protein	K09770	Unclassified;Poorly Characterized;Function unknown	K09770	3.086	FTX:Sham	2.33774	0.0321246
K09766	hypothetical protein	K09766	Unclassified;Poorly Characterized;Function unknown	K09766	3.06781	FTX:Sham	2.29985	0.0321246
K07053	None	K07053	Unclassified;Poorly Characterized;General function prediction only	K07053	4.3009	FTX:Sham	3.31302	0.0455003
K07071	None	K07071	Unclassified;Poorly Characterized;General function prediction only	K07071	3.92302	FTX:Sham	3.68023	0.0122992
K06978	None	K06978	Unclassified;Poorly Characterized;General function prediction only	K06978	3.8297	FTX:Sham	3.40168	0.0455003
K14623	DNA-damage-inducible protein D	K14623	Unclassified;Poorly Characterized;General function prediction only	K14623	3.80063	FTX:Sham	3.42094	0.0452038
K06987	None	K06987	Unclassified;Poorly Characterized;General function prediction only	K06987	3.74299	FTX:Sham	2.93312	0.0455003
K06920	queuosine biosynthesis protein QueC	K06920	Unclassified;Poorly Characterized;General function prediction only	K06920	3.7221	FTX:Sham	3.42632	0.0151584
K10026	queuosine biosynthesis protein QueE	K10026	Unclassified;Poorly Characterized;General function prediction only	K10026	3.71788	FTX:Sham	3.42332	0.0151584
K09457	7-cyano-7-deazaguanine reductase [EC:1.7.1.13]	K09457	Unclassified;Poorly Characterized;General function prediction only	K09457	3.70257	FTX:Sham	3.41603	0.0151584
K07074	None	K07074	Unclassified;Poorly Characterized;General function prediction only	K07074	3.70164	FTX:Sham	3.44015	0.0321246
K06888	None	K06888	Unclassified;Poorly Characterized;General function prediction only	K06888	3.64314	FTX:Sham	3.38281	0.022271
K04750	PhnB protein	K04750	Unclassified;Poorly Characterized;General function prediction only	K04750	3.63821	FTX:Sham	3.38268	0.0321246
K06867	None	K06867	Unclassified;Poorly Characterized;General function prediction only	K06867	3.63801	FTX:Sham	3.38246	0.0321246
K07006	None	K07006	Unclassified;Poorly Characterized;General function prediction only	K07006	3.62518	FTX:Sham	3.38147	0.00664189
K02441	GlpG protein	K02441	Unclassified;Poorly Characterized;General function prediction only	K02441	2.98378	FTX:Sham	2.30853	0.0321246
K07076	None	K07076	Unclassified;Poorly Characterized;General function prediction only	K07076	2.82694	FTX:Sham	2.22885	0.010128
K06971	None	K06971	Unclassified;Poorly Characterized;General function prediction only	K06971	2.75282	FTX:Sham	2.22117	0.0380533
K06906	None	K06906	Unclassified;Poorly Characterized;General function prediction only	K06906	2.69138	FTX:Sham	2.1582	0.0455003
K11777	HAD superfamily phosphatase	K11777	Unclassified;Poorly Characterized;General function prediction only	K11777	2.68931	FTX:Sham	2.15489	0.0455003
